# Supplementary material for: Multidisciplinary In-Depth Investigation in a Young Athlete Suffering from Syncope Caused by Myocardial Bridge
Source: Diagnostics (Basel). 2021 Nov 19;11(11):2144. doi: 10.3390/diagnostics11112144 (PMC8618222; doi:10.3390/diagnostics11112144)
Supplement: Supplementary file 1 [file diagnostics-11-02144-s001.zip]

Archive with 1 entries (1 files):
- diagnostics-1421633-supplementary.xlsx
