# Supplementary material for: Multidisciplinary In-Depth Investigation in a Young Athlete Suffering from Syncope Caused by Myocardial Bridge
Source: Diagnostics (Basel). 2021 Nov 19;11(11):2144. doi: 10.3390/diagnostics11112144 (PMC8618222; doi:10.3390/diagnostics11112144)
Supplement: Supplementary file 1 [file diagnostics-11-02144-s001.zip › diagnostics-1421633-supplementary.xlsx]

## Sheet: Supplementary Table S1
Supplementary table S1: Clinical Laboratory analysis
		September	November
Clinical Biochemistry	Range	0 months	2 month
SODIUM (Na+)	136-145 mmol/L	143	142
POTASSIUM (K+)	3,5-5,1 mmol/L	4.3	3.5
CHLORINE (Cl-)	93-113 mmol/L	105	104
CALCIUM (Ca Tot)	8,4-10,2 mg/dL	10.1	10.2
IONIZED CALCIUM (Parametro derivato)	4,3-5,2 mg/dL	4.3	4.6
PHOSPHORUS (P)	2,3-4,7 mg/dL	4.9	4.6
IRON (Fe)	65-175 µg/dL	58	119
UIBC	69-240 µg/dL	309	220
FERRITIN	22-275 ng/dL	10	10
GLUCOSE (GLU)	70-110 mg/dL	74	83
UREA	19-44 mg/dL	32	37
CREATININE (CREA)	0,7-1,2 mg/dL	1	1
TOTAL PROTEINS	6,4-8,3 g/dL	7.4	6.9
ALBUMIN	3,5-5,2 g/dL	4.7	4.5
URIC ACID	3,5-7,2 mg/dL	5.7	5.4
Total bilirubinemia	0,2-1,2 mg/dL	1.86	2.12
Direct bilirubinemia	0-0,50 mg/dL	0.59	0.69
Total cholesterol	up to 190 mg/dL	134	128
Triglycerides	up to 150 mg/dL	125	73
HDL CHOLESTEROL (With HDL)	> 40 mg/dL	82	81
Direct LDL Cholesterol	up to 115 mg/dL	39	41
Aspartate aminotransferase (AST)	0-34 U/L	24	19
Alanine aminotransferase (ALT)	0-55 U/L	11	9
Alkaline phosphatase (ALP)	40-150 U/L	106	104
Creatine kinase (CK)	30-200 U/L	182	143
Lactate dehydrogenase (LDH)	125-243 U/L	197	167
Gammaglutamyl transferase (GGT)	12-64 U/L	11	10
Cholinesterase (CHE)	4389-10928 U/L	10982	10246
Amylase (AMS)	25-125 U/L	62	68
ALDOLASE	0-7,6 U/L	3.7	3.4
PCR	0-5,0 mg/L	0.1	0.1
FRUCTOSAMINE	118-282 µmoli/L		242
			mild jaundice
Blood count
Leukocytes (WBC)	4,8-10,8 x 103/µL	5.9	6.99
Erythrocytes (RBC)	4,2-5,6 x 106/µL	5.44	5.46
Hemoglobin (HB)	12,0-17,5 g/dL	15	14.5
Hematocrit (HCT)	37-54 %	44.7	43.3
Mean Globular Value (MCV)	80-97 fl	82.2	79.3
Mean Hb Content (MCH)	25-34 Picogr	27.5	26.6
Mean Hb Concentration (MCHC)	32,0-38,0 g/dL	33.5	33.5
Red blood cell Distribution Width (RDW)	11-16,5 %	14.8	13.6
Platelets (PLT)	130-400 x 103/µL	206	216
Plateletcrit (PCT)	%	0.19	0.24
Mean Platelet Volume (MPV)	7,1-100 fl	9.3	11.2
Coefficient of variation of platelet distribution (PDW)	%	53.8	13.4
Leukocyte formula
Neutrophils (NEUT)	40-70 %	58.7	57.4
Lymphocytes (LINF)	20-45 %	30.5	33.2
Monocytes (MONO)	3-10 %	5.9	6.6
Eosinophils (EOS)	0-6 %	3.1	2.1
Basophils (BASO)	0-1,5 %	0.6	0.7
Neutrophils (NEUT)	1,8-7 x 103/µL	3.46	4.01
Lymphocytes (LINF)	1-4,8 x 103/µL	1.8	2.32
Monocytes (MONO)	0,1-0,8 x 103/µL	0.35	0.46
Eosinophils (EOS)	0,0-0,45 x 103/µL	0.18	0.15
Basophils (BASO)	0,0-0,20 x 103/µL	0.04	0.05
Basic coagulation tests
Prothrombin Time (PT)	seconds	11.7	12.3
Prothrombin time (PT) ratio	0,8-1,2 ratio	1.02	1.07
ACTIVATED THROMBOPLASTIN TIME (APTT)	seconds	35.1	33.4
ACTIVATED THROMBOPLASTIN TIME (APTT) ratio	0,8-1,2 ratio	1.1	1.04
Fibrinogen	160 - 350 mg/dL	238	193
URINALYSIS
CHEMICAL PHYSICAL EXAMINATION
Glucose	Absent		Absent
Reaction (pH)	5,5 - 7,0 mg/dL		5.5
Ketones	negative		negative
Proteins	Absent		100
Bilirubin	Absent		Absent
Hemoglobin	Absent		Absent
Urobilinogen	<=1.0 mg/dL		0.2
Nitrites	Absent		Absent
Specific weight	1005 -1030		1039
Leukocyte esterase	Absent		Absent
Color			Amber
Appearance			Limpid
EXAMINATION OF THE SEDIMENT IN CYTOFLUORIMETRY
Erythrocytes	0-14 n/uL		5
Leukocytes	0-18 n/uL		8
Bacteria	0-1000 n/uL		13
Squamous Epithelial Cells	0-20 n/uL		8
Serum protein electrophoresis
Protein fractions
Albumin	55,8 - 66,1 %	63.8	62.9
Alfa 1	2,9 - 4,9 %	3.5	3.5
Alfa 2	7,1 - 11,8 %	9.9	10.7
Beta 1	4,7 - 7,2 %	5.6	5.8
Beta 2	3,2 - 6,5 %	3.6	3.6
Gamma	11,1 18,8 %	13.6	13.5
Ratio	1,10 - 2,40 %	1.76	1.69
Ab anti transglut IgA (tTg IgA)	Negative <15 Weakly positive 15-30 Positive >30	3.3	2.7
Electrophoresis of LDH isoenzymes
LDH TOTAL ACTIVITY	125-243 U/L	197	167
LDH1	16,1-31,5 %	26.5	23.5
LDH2	29,2-41,6 %	34.7	31.5
LDH3	17-26,2 %	22.7	24
LDH4	5,9-12,3 %	7.7	9.8
LDH5	3,2-17,3 %	8.4	11.2
Ratio LDH1/LDH2		0.76	0.75
Electrophoresis of CK isoenzymes
CK TOTAL ACTIVITY	30-200 U/L	182	143
CK BB		0	0
CK MB	=< 5,0	0	0
CK MM	>= 95,0	100	100
Hormones
FT3	2,3-4,3 pg/ml	4.6	2.5
FT4	0,75-1,7 ng/dl	1.47	1.25
TSH	0,41-4,3 uU/ml	2.094	0.739
cortisol	50-200 ng/ml	102	160
testosterone	300-900 ng/dl	500	383
Vitamin D	>30 mg/dl	22.7	17.3

## Sheet: Supplementary Table S2
Supplementary table S2: Pathogenic/Likely pathogenic variants identified in the analyzed athlete by WES. Pathogenicity has been assigned based on eVAI tool according on ACMG guidelines; a pathogenicity score ≥4 indicates a likely pathogenic variant (Nicora G. Et al., 2018, Hum Mut. PMID: 30298955).
Het: heterozygous; Hom: homozygous; HGVS: Human Genome Variation Society nomenclature; NA: Not applicable.
Gene	Classification	Pathogenicity_Score	Condition_Description	Condition_Inheritance	Sample_Zygosity	Effect	HGVS_Protein	HGVS_Coding	ClinVar	DANN score
OAT	Pathogenic	8	Ornithine aminotransferase deficiency	Autosomal recessive	Het	stop_gained	p.Arg331Ter	c.991C>T	Pathogenic	0.99
CPAMD8	Pathogenic	7	Anterior segment dysgenesis 8	Autosomal recessive	Het	splice_acceptor_variant	NA	c.2355-1G>C	NR	0.98
TEX15	Pathogenic	7	SPERMATOGENIC FAILURE 25	Autosomal recessive	Het	frameshift_variant	p.Leu2249fs	c.6746_6749delTAAC	NR	NA
APOPT1	Likely pathogenic	6	Mitochondrial complex IV deficiency	Autosomal recessive	Het	splice_acceptor_variant	NA	c.361-2delA	NR	NA
CCDC40	Likely pathogenic	5.5	Primary ciliary dyskinesia	Autosomal recessive	Het	frameshift_variant	p.Lys970fs	c.2909_2910insCAACACGGGACGCGCGCAGGCACGTGCACGAA	NR	NA
NR: Not Reported
NA: Not Applicable

## Sheet: Supplementary Table S3
Supplementary table S3: DNA variants identified by WES and classified according to ClinVar in one of the following categories: pathogenic, likely pathogenic, drug response, association, risk factor, protective, affect, confers sensitivity.
Het: heterozygous; Hom: homozygous; HGVS: Human Genome Variation Society nomenclature; NA: Not applicable.
Gene	Condition_Description	Condition_Inheritance	Sample_Zygosity	Effect	HGVS_Protein	HGVS_Coding
A2M	Alzheimer disease, early-onset, with cerebral amyloid angiopathy	Autosomal dominant	Het	missense_variant	p.Ile1000Val	c.2998A>G
ABCB1	Inflammatory bowel disease 13	NA	Het	missense_variant	p.Ser893Ala	c.2677T>G
ACADS	Deficiency of butyryl-CoA dehydrogenase	Autosomal recessive	Het	missense_variant|splice_region_variant	p.Gly209Ser	c.625G>A
ADD1	Essential hypertension	Multifactorial	Het	missense_variant	p.Gly460Trp	c.1378G>T
AGTR1	Renal dysplasia	Autosomal recessive	Het	3_prime_UTR_variant	NA	c.*86A>C
AHSG	Alopecia-intellectual disability syndrome 1	Autosomal recessive	Het	intron_variant	NA	c.577-149A>G
ART4	Blood group, Dombrock system	NA	Het	missense_variant	p.Asp265Asn	c.793G>A
ATG16L1	Inflammatory bowel disease 10	NA	Hom	missense_variant	p.Thr300Ala	c.898A>G
AURKA	Carcinoma of colon	Autosomal dominant|Somatic mutation	Het	missense_variant	p.Phe31Ile	c.91T>A
BDNF	NA	NA	Het	missense_variant	p.Val148Met	c.442G>A
CACNA1S	Hypokalemic periodic paralysis	NA	Het	intron_variant	NA	c.258+57G>A
CALCR	Osteoporosis	Autosomal dominant	Het	missense_variant	p.Leu481Pro	c.1442T>C
CASP12	SEPSIS, SUSCEPTIBILITY TO	NA	Hom	stop_gained	p.Arg125*	c.373C>T
CCND1	AL amyloidosis	Somatic mutation	Het	splice_region_variant|synonymous_variant	p.Pro241Pro	c.723G>A
CCR5	Maraviroc response	NA	Het	frameshift_variant	p.Ser185fs	c.554_585delGTCAGTATCAATTCTGGAAGAATTTCCAGACA
CETP	Hyperalphalipoproteinemia 1	Autosomal dominant	Hom	missense_variant	p.Val422Ile	c.1264G>A
CFTR	Ivacaftor response	NA	Het	missense_variant	p.Arg1162Leu	c.3485G>T
CHEK2	Breast cancer, susceptibility to	NA	Het	missense_variant	p.Ile200Thr	c.599T>C
CILP	Lumbar Disc Disease	NA	Hom	missense_variant|splice_region_variant	p.Ile395Thr	c.1184T>C
CLEC1A	Aspergillosis, susceptibility to	NA	Hom	missense_variant	p.Gly26Ala	c.77G>C
COL11A1	Hereditary hearing loss and deafness	NA	Hom	missense_variant	p.Ser1535Pro	c.4603T>C
CP	Deficiency of ferroxidase	Autosomal recessive	Het	missense_variant	p.Thr551Ile	c.1652C>T
CPT2	Carnitine palmitoyltransferase II deficiency	NA	Het	missense_variant	p.Val368Ile	c.1102G>A
CTH	Homocysteine, total plasma, elevated	NA	Hom	missense_variant	p.Ser403Ile	c.1208G>T
CTLA4	Celiac disease	NA	Het	missense_variant	p.Thr17Ala	c.49A>G
CX3CR1	Coronary heart disease 1	NA	Het	missense_variant	p.Thr312Met	c.935C>T
CX3CR1	Coronary heart disease 1	NA	Het	missense_variant	p.Val281Ile	c.841G>A
CYBA	Chronic granulomatous disease	NA	Het	missense_variant	p.Tyr72His	c.214T>C
EIF3F	INTELLECTUAL DEVELOPMENTAL DISORDER, AUTOSOMAL RECESSIVE 67	Autosomal recessive	Het	missense_variant	p.Phe232Val	c.694T>G
F13B	Factor XIII, b subunit, deficiency of	Autosomal recessive	Hom	missense_variant	p.Arg115His	c.344G>A
F5	Venous thrombosis	NA	Hom	missense_variant	p.Gln534Arg	c.1601A>G
FCGR2A	Ashkenazi Jewish disorders	NA	Het	missense_variant	p.His167Arg	c.500A>G
FCGR3B	Malaria, cerebral, susceptibility to	NA	Hom	missense_variant	p.Asn65Ser	c.194A>G
FRZB	Osteoarthritis	Multifactorial	Het	missense_variant	p.Arg324Gly	c.970C>G
FTL	Neurodegeneration with brain iron accumulation	NA	Het	synonymous_variant	p.Leu55Leu	c.163T>C
FUT2	Para-Bombay phenotype	Autosomal recessive	Hom	stop_gained	p.Trp154*	c.461G>A
GABRA2	EPILEPTIC ENCEPHALOPATHY, EARLY INFANTILE, 78	Autosomal dominant	Hom	intron_variant	NA	c.704-104A>G
GALC	Galactosylceramide beta-galactosidase deficiency	Autosomal recessive	Hom	splice_region_variant|intron_variant	NA	c.1162-4delT
GATA4	Atrial septal defect	NA	Het	intron_variant	NA	c.617-116T>C
GATA4	Atrial septal defect	NA	Het	intron_variant	NA	c.617-64G>C
GATA4	Atrial septal defect	NA	Het	missense_variant	p.Ser377Gly	c.1129A>G
GATA4	Atrial septal defect	NA	Hom	intron_variant	NA	c.1147-107A>G
GCKR	Fasting plasma glucose level quantitative trait locus 5	NA	Hom	missense_variant|splice_region_variant	p.Leu446Pro	c.1337T>C
GHR	Hyperlipoproteinemia	NA	Hom	missense_variant	p.Ile544Leu	c.1630A>C
GRN	Ceroid lipofuscinosis, neuronal, 11	Autosomal recessive	Hom	3_prime_UTR_variant	NA	c.*78C>T
HFE	Microvascular complications of diabetes	NA	Het	missense_variant	p.His63Asp	c.187C>G
HNF1A	Renal cell carcinoma, nonpapillary	NA	Het	missense_variant	p.Ile27Leu	c.79A>C
IL13	Allergic rhinitis	NA	Hom	missense_variant	p.Gln144Arg	c.431A>G
IL4R	Ige, elevated level of	Autosomal dominant	Het	missense_variant	p.Ile75Val	c.223A>G
IL6R	Interleukin 6, serum level of, quantitative trait locus	NA	Het	missense_variant	p.Asp358Ala	c.1073A>C
IRS2	Insulin resistance, susceptibility to	Autosomal dominant	Het	missense_variant	p.Gly1057Asp	c.3170G>A
ITGA2B	BAK PLATELET-SPECIFIC ANTIGEN	NA	Hom	missense_variant	p.Ile874Ser	c.2621T>G
ITPA	Epileptic encephalopathy, early infantile, 35	Autosomal recessive	Het	missense_variant	p.Pro32Thr	c.94C>A
ITPKC	NA	NA	Het	intron_variant	NA	c.1155+9G>C
JAK3	Severe combined immunodeficiency, autosomal recessive, T cell-negative, B cell-positive, NK cell-negative	Autosomal recessive	Het	missense_variant	p.Val722Ile	c.2164G>A
KCNJ11	Permanent neonatal diabetes mellitus	NA	Het	missense_variant	p.Lys23Glu	c.67A>G
KLC1	Cutaneous melanoma	NA	Hom	intron_variant	NA	c.1782-1065T>C
KLKB1	Prekallikrein deficiency	Autosomal recessive	Hom	missense_variant	p.Ser143Asn	c.428G>A
LOXL1	Pseudoexfoliation glaucoma	Autosomal dominant	Het	missense_variant	p.Gly153Asp	c.458G>A
LRP8	MCI1	NA	Het	missense_variant|splice_region_variant	p.Arg952Gln	c.2855G>A
MTHFD1	Spina Bifida, Folate-Sensitive	Autosomal recessive	Hom	missense_variant	p.Arg653Gln	c.1958G>A
MTHFR	Venous thrombosis	Autosomal dominant	Het	missense_variant	p.Glu429Ala	c.1286A>C
MTHFR	Venous thrombosis	Autosomal dominant	Het	missense_variant	p.Ala222Val	c.665C>T
MYO9B	Celiac disease	NA	Hom	intron_variant	NA	c.4879-123G>A
NLRP1	Palmoplantar carcinoma, multiple self-healing	Autosomal dominant	Het	missense_variant	p.Leu155His	c.464T>A
NOS3	HELLP syndrome	Autosomal dominant	Hom	synonymous_variant	p.Asp258Asp	c.774T>C
NOS3	HELLP syndrome	Autosomal dominant	Hom	missense_variant	p.Asp298Glu	c.894T>G
NPC1	Sphingomyelin/cholesterol lipidosis	NA	Het	splice_region_variant|synonymous_variant	p.Asn931Asn	c.2793C>T
NPSR1	Asthma-related traits, susceptibility to, 2	NA	Hom	missense_variant	p.Asn107Ile	c.320A>T
OPA1	Glaucoma, normal tension, susceptibility to	NA	Het	intron_variant	NA	c.981+32T>C
OR2J3	C3HEX, ability to smell	Autosomal dominant	Het	missense_variant	p.Arg226Gln	c.677G>A
PADI4	RHEUMATOID ARTHRITIS, SUSCEPTIBILITY TO	NA	Het	intron_variant	NA	c.341-15T>C
PAH	Disorder of amino acid metabolism	NA	Het	synonymous_variant	p.Val245Val	c.735G>A
PLA2G7	Ige, elevated level of	Autosomal dominant	Het	missense_variant	p.Val379Ala	c.1136T>C
PLA2G7	Ige, elevated level of	Autosomal dominant	Het	missense_variant	p.Ile198Thr	c.593T>C
PNPLA3	NA	NA	Hom	missense_variant	p.Ile148Met	c.444C>G
PON1	Microvascular complications of diabetes	NA	Het	missense_variant	p.Leu55Met	c.163T>A
PRF1	Familial hemophagocytic lymphohistiocytosis	NA	Het	missense_variant	p.Ala91Val	c.272C>T
PRKCQ	NA	NA	Het	missense_variant	p.Pro330Leu	c.989C>T
RBM8A	Radial aplasia-thrombocytopenia syndrome	Autosomal recessive	Het	5_prime_UTR_variant	NA	c.-21G>A
SAA1	NA	NA	Hom	missense_variant	p.Ala70Val	c.209C>T
SCN1A	Familial hemiplegic migraine	NA	Hom	intron_variant	NA	c.603-91G>A
SLC6A20	Iminoglycinuria	Digenic recessive|Autosomal recessive	Het	missense_variant	p.Thr199Met	c.596C>T
SLCO1B1	Simvastatin response	NA	Het	missense_variant	p.Val174Ala	c.521T>C
SOD2	Microvascular complications of diabetes	NA	Hom	missense_variant	p.Val16Ala	c.47T>C
SPTA1	Hereditary elliptocytosis	NA	Het	intron_variant	NA	c.6549-12G>A
SPTA1	Hereditary elliptocytosis	NA	Het	intron_variant	NA	c.6531-12C>T
SPTA1	Hereditary elliptocytosis	NA	Het	missense_variant	p.Leu1858Val	c.5572C>G
STOX1	Preeclampsia/eclampsia 4	NA	Hom	missense_variant	p.Tyr153His	c.457T>C
SUMO4	Congenital heart defects, multiple types, 2	Autosomal dominant	Het	missense_variant	p.Val55Met	c.163G>A
TG	Autoimmune thyroid disease 3	NA	Hom	missense_variant	p.Ser734Ala	c.2200T>G
TG	Autoimmune thyroid disease 3	NA	Hom	missense_variant	p.Met1028Val	c.3082A>G
TG	Autoimmune thyroid disease 3	NA	Het	missense_variant	p.Arg1999Trp	c.5995C>T
TLR1	Leprosy, protection against	NA	Het	missense_variant	p.Asn248Ser	c.743A>G
TRAF3IP2	Psoriasis susceptibility 13	NA	Het	missense_variant	p.Asp10Asn	c.28G>A
TRMU	Streptomycin response	NA	Het	missense_variant	p.Ala10Ser	c.28G>T
TRPM1	Congenital stationary night blindness	NA	Het	start_lost	p.Met1?	c.2T>C
TRPV4	Charcot-Marie-Tooth disease, type 2	NA	Het	missense_variant	p.Pro19Ser	c.55C>T
TYR	Oculocutaneous albinism	NA	Het	missense_variant	p.Ser192Tyr	c.575C>A
USF1	Hyperlipidemia, combined, 1	NA	Hom	intron_variant	NA	c.561-100G>A
VEGFA	Microvascular complications of diabetes 1	NA	Hom	5_prime_UTR_variant	NA	c.-94C>G
WFS1	Hereditary hearing loss and deafness	NA	Het	intron_variant	NA	c.461-9A>G
XYLT2	Spondyloocular syndrome, autosomal recessive	Autosomal recessive	Het	missense_variant	p.Thr801Arg	c.2402C>G

## Sheet: Supplementary Table S4
Supplementary table S4: Top selected genes ranked by Gene Damage Index (GDI). A smaller GDI index means that the gene is more susceptible to disease-causing mutations
Gene Name	UniProt ID	GDI
FAM104B	Q5XKR9	9.22
TBC1D8B	Q0IIM8	72.04
ELFN2	Q5R3F8	137.03
SSX7	Q7RTT5	401.83
ARSD	P51689	612.97
STK26	B4E0Y9	Unkown
TSPY2	A6NKD2	Unkown
SLC9B1P1	N/A	Unkown
TMEM185A	N/A	Unkown
ACTR3BP1	N/A	Unkown
AJ271736.10	N/A	Unkown
RPSAP15	N/A	Unkown
